# Supplementary material for: Bacterial Community Composition and Dynamics Spanning Five Years in Freshwater Bog Lakes
Source: mSphere. 2017 Jun 28;2(3):e00169-17. doi: 10.1128/mSphere.00169-17 (PMC5489657; doi:10.1128/mSphere.00169-17)
Supplement: DATA SET S1 [file sph003172312sd1.xlsx]

## Sheet: 148486_1_supp_2593170_4r1cf4 (2
	Polymictic	Dimictic	Meromictic	index	IndicatorValue	p.value
k__Bacteria;p__Actinobacteria;c__Actinobacteria;o__Actinomycetales;acI;acI-B;acI-B3	1	0	0	1	0.671927	0.0001
k__Bacteria;p__Actinobacteria;c__Actinobacteria;o__Actinomycetales;acI;acI-B;acI-B31	1	0	0	1	0.67037	0.0001
k__Bacteria;p__Actinobacteria;c__Actinobacteria;o__Actinomycetales;acI;acI-B	1	0	0	1	0.625819	0.0001
k__Bacteria;p__Actinobacteria;c__Actinobacteria;o__Actinomycetales;acI	1	0	0	1	0.59651	0.0001
k__Bacteria;p__Verrucomicrobia;c__[Spartobacteria];o__[Chthoniobacterales];f__[Chthoniobacteraceae];g__CandidatusXiphinematobacter	1	0	0	1	0.596296	0.0001
k__Bacteria;p__Proteobacteria;c__Betaproteobacteria;o__Burkholderiales;betI;betI-A	1	0	0	1	0.59098	0.0001
k__Bacteria;p__Verrucomicrobia;c__[Spartobacteria];o__[Chthoniobacterales];f__[Chthoniobacteraceae]	1	0	0	1	0.568416	0.0001
k__Bacteria;p__Verrucomicrobia;c__[Spartobacteria];o__[Chthoniobacterales]	1	0	0	1	0.551341	0.0001
k__Bacteria;p__Verrucomicrobia;c__[Spartobacteria]	1	0	0	1	0.551341	0.0001
k__Bacteria;p__Proteobacteria;c__Betaproteobacteria;o__Burkholderiales;betI;betI-A;Lhab-A4	1	0	0	1	0.540494	0.0001
k__Bacteria;p__Proteobacteria;c__Betaproteobacteria;o__Burkholderiales;betI;betI-A;Lhab-A41	1	0	0	1	0.540494	0.0001
k__Bacteria;p__Actinobacteria;c__Actinobacteria;o__Actinomycetales	1	0	0	1	0.525554	0.0001
k__Bacteria;p__Actinobacteria;c__Actinobacteria	1	0	0	1	0.522779	0.0001
k__Bacteria;p__Actinobacteria	1	0	0	1	0.512214	0.0001
k__Bacteria;p__Proteobacteria;c__Betaproteobacteria;o__Burkholderiales;betI;betI-A;Lhab-A1	1	0	0	1	0.492858	0.0001
k__Bacteria;p__Proteobacteria;c__Betaproteobacteria;o__Burkholderiales;betI;betI-A;Lhab-A11	1	0	0	1	0.492858	0.0001
k__Bacteria;p__Actinobacteria;c__Actinobacteria;o__Actinomycetales;acI;acI-B;acI-B41	1	0	0	1	0.485707	0.0001
k__Bacteria;p__Proteobacteria;c__Alphaproteobacteria;o__Rhizobiales;alfI;alfI-B;alfI-B1.1	1	0	0	1	0.472389	0.0001
k__Bacteria;p__Proteobacteria;c__Alphaproteobacteria;o__Rhizobiales;alfI;alfI-B;alfI-B11	1	0	0	1	0.471026	0.0001
k__Bacteria;p__Actinobacteria;c__Actinobacteria;o__Actinomycetales;f__Mycobacteriaceae;g__Mycobacterium	1	0	0	1	0.439618	0.0001
k__Bacteria;p__Actinobacteria;c__Actinobacteria;o__Actinomycetales;f__Mycobacteriaceae	1	0	0	1	0.439618	0.0001
k__Bacteria;p__Actinobacteria;c__Acidimicrobiia;o__Acidimicrobiales;acV;acV-A;acV-A1.1	1	0	0	1	0.428711	0.0001
k__Bacteria;p__Bacteroidetes;c__[Saprospirae];o__[Saprospirales];bacI;bacI-A	1	0	0	1	0.419374	0.0001
k__Bacteria;p__Proteobacteria;c__Betaproteobacteria;o__Burkholderiales;betI	1	0	0	1	0.404716	0.0001
k__Bacteria;p__Verrucomicrobia	1	0	0	1	0.382039	0.0001
k__Bacteria;p__Proteobacteria;c__Alphaproteobacteria;o__Caulobacterales;f__Caulobacteraceae	1	0	0	1	0.38112	0.0001
k__Bacteria;p__Bacteroidetes;c__[Saprospirae];o__[Saprospirales];bacI	1	0	0	1	0.372525	0.0001
k__Bacteria;p__Proteobacteria;c__Betaproteobacteria;o__Methylophilales;betIV	1	0	0	1	0.372338	0.0001
k__Bacteria;p__Proteobacteria;c__Alphaproteobacteria;o__Rhizobiales	1	0	0	1	0.362309	0.0001
k__Bacteria;p__Proteobacteria;c__Betaproteobacteria;o__Burkholderiales;betIII;betIII-A;betIII-A1	1	0	0	1	0.359421	0.0001
k__Bacteria;p__Actinobacteria;c__Actinobacteria;o__Actinomycetales;acI;acI-A;Phila	1	0	0	1	0.353355	0.0001
k__Bacteria;p__Actinobacteria;c__Actinobacteria;o__Actinomycetales;acI;acI-A;Phila1	1	0	0	1	0.353355	0.0001
k__Bacteria;p__Bacteroidetes;c__[Saprospirae];o__[Saprospirales];bacI;bacI-A;bacI-A11	1	0	0	1	0.347455	0.0001
k__Bacteria;p__Proteobacteria;c__Betaproteobacteria;o__Procabacteriales;f__Procabacteriaceae	1	0	0	1	0.34708	0.0001
k__Bacteria;p__Proteobacteria;c__Betaproteobacteria;o__Procabacteriales	1	0	0	1	0.34656	0.0001
k__Bacteria;p__Proteobacteria;c__Alphaproteobacteria;o__Rhizobiales;alfI-A	1	0	0	1	0.340561	0.0001
k__Bacteria;p__Bacteroidetes;c__[Saprospirae];o__[Saprospirales];bacI;bacI-A;bacI-A3	1	0	0	1	0.33145	0.0001
k__Bacteria;p__Bacteroidetes;c__[Saprospirae];o__[Saprospirales];bacI;bacI-A;bacI-A31	1	0	0	1	0.33145	0.0001
k__Bacteria;p__Proteobacteria;c__Betaproteobacteria;o__Methylophilales;betIV;betIV-A;LD28	1	0	0	1	0.323758	0.0001
k__Bacteria;p__Proteobacteria;c__Betaproteobacteria;o__Methylophilales;betIV;betIV-A;LD281	1	0	0	1	0.323758	0.0001
k__Bacteria;p__Proteobacteria;c__Alphaproteobacteria;o__Caulobacterales	1	0	0	1	0.314366	0.0001
k__Bacteria;p__Proteobacteria;c__Alphaproteobacteria;o__Rhizobiales;alfI;alfI-A;alfI-A1	1	0	0	1	0.312192	0.0001
k__Bacteria;p__Proteobacteria;c__Alphaproteobacteria;o__Rhizobiales;alfI;alfI-A;alfI-A11	1	0	0	1	0.312075	0.0001
k__Bacteria;p__Proteobacteria;c__Alphaproteobacteria;o__Rhizobiales;alfI;alfI-A	1	0	0	1	0.312075	0.0001
k__Bacteria;p__Proteobacteria;c__Alphaproteobacteria;o__Sphingomonadales;f__Sphingomonadaceae;g__Novosphingobium	1	0	0	1	0.299813	0.0001
k__Bacteria;p__Proteobacteria;c__Betaproteobacteria;o__Methylophilales;betIV;betIV-A	1	0	0	1	0.296211	0.0001
k__Bacteria;p__Armatimonadetes;c__[Fimbriimonadia];o__[Fimbriimonadales];f__[Fimbriimonadaceae];g__Fimbriimonas	1	0	0	1	0.221199	0.0001
k__Bacteria;p__Proteobacteria;c__Alphaproteobacteria;o__Sphingomonadales;alfIV;alfIV-B	1	0	0	1	0.216835	0.0001
k__Bacteria;p__Fusobacteria;c__Fusobacteriia;o__Fusobacteriales	1	0	0	1	0.210498	0.0001
k__Bacteria;p__Fusobacteria;c__Fusobacteriia	1	0	0	1	0.210498	0.0001
k__Bacteria;p__Fusobacteria	1	0	0	1	0.210498	0.0001
k__Bacteria;p__Fusobacteria;c__Fusobacteriia;o__Fusobacteriales;f__Fusobacteriaceae;g__u114	1	0	0	1	0.21015	0.0001
k__Bacteria;p__Fusobacteria;c__Fusobacteriia;o__Fusobacteriales;f__Fusobacteriaceae	1	0	0	1	0.21011	0.0001
k__Bacteria;p__Proteobacteria;c__Alphaproteobacteria	1	0	0	1	0.202044	0.0001
k__Bacteria;p__Proteobacteria;c__Betaproteobacteria;o__Burkholderiales;betI;betI-A;Lhab-A2.1	1	0	0	1	0.200641	0.0001
k__Bacteria;p__Proteobacteria;c__Betaproteobacteria;o__Burkholderiales;betIII;betIII-A	1	0	0	1	0.197217	0.0001
k__Bacteria;p__Proteobacteria;c__Betaproteobacteria;o__Burkholderiales;betIII	1	0	0	1	0.197217	0.0001
k__Bacteria;p__Proteobacteria;c__Gammaproteobacteria;o__Enterobacteriales;gamII;gamII-A	1	0	0	1	0.196016	0.0001
k__Bacteria;p__Proteobacteria;c__Gammaproteobacteria;o__Enterobacteriales;gamII	1	0	0	1	0.196016	0.0001
k__Bacteria;p__Proteobacteria;c__Betaproteobacteria;o__Burkholderiales;betIII;betIII-A;betIII-A11	1	0	0	1	0.195619	0.0001
k__Bacteria;p__Proteobacteria;c__Gammaproteobacteria;o__Enterobacteriales;gamII;gamII-A;gamII-A1	1	0	0	1	0.186584	0.0001
k__Bacteria;p__Proteobacteria;c__Gammaproteobacteria;o__Enterobacteriales;gamII;gamII-A;gamII-A11	1	0	0	1	0.176043	0.0001
k__Bacteria;p__Actinobacteria;c__Actinobacteria;o__Actinomycetales;f__ACK-M1	1	0	0	1	0.176008	0.0001
k__Bacteria;p__Proteobacteria;c__Betaproteobacteria;o__Burkholderiales;betII;Pnec;PnecA	1	0	0	1	0.175219	0.0001
k__Bacteria;p__Armatimonadetes;c__[Fimbriimonadia];o__[Fimbriimonadales];f__[Fimbriimonadaceae]	1	0	0	1	0.165932	0.0001
k__Bacteria;p__Armatimonadetes;c__[Fimbriimonadia];o__[Fimbriimonadales]	1	0	0	1	0.165932	0.0001
k__Bacteria;p__Armatimonadetes;c__[Fimbriimonadia]	1	0	0	1	0.165932	0.0001
k__Bacteria;p__Spirochaetes;c__Spirochaetes;o__Spirochaetales;f__Spirochaetaceae;g__Spirochaeta;s__aurantia1	1	0	0	1	0.164774	0.0001
k__Bacteria;p__Spirochaetes;c__Spirochaetes;o__Spirochaetales;f__Spirochaetaceae;g__Spirochaeta	1	0	0	1	0.164774	0.0001
k__Bacteria;p__Proteobacteria;c__Alphaproteobacteria;o__Sphingomonadales;alfIV	1	0	0	1	0.149152	0.0001
k__Bacteria;p__Proteobacteria;c__Gammaproteobacteria;o__Enterobacteriales;gamII;gamII-A;gamII-A2	1	0	0	1	0.135989	0.0001
k__Bacteria;p__Proteobacteria;c__Gammaproteobacteria;o__Enterobacteriales;gamII;gamII-A;gamII-A21	1	0	0	1	0.135989	0.0001
k__Bacteria;p__Proteobacteria;c__Betaproteobacteria;o__Neisseriales;f__Neisseriaceae	1	0	0	1	0.109082	0.0004
k__Bacteria;p__Proteobacteria;c__Betaproteobacteria;o__Neisseriales	1	0	0	1	0.109082	0.0004
k__Bacteria;p__Proteobacteria;c__Gammaproteobacteria;o__Enterobacteriales	1	0	0	1	0.0937099	0.0013
k__Bacteria;p__Proteobacteria;c__Gammaproteobacteria;o__Xanthomonadales;f__Sinobacteraceae	1	0	0	1	0.0737809	0.0319
k__Bacteria;p__Proteobacteria;c__Gammaproteobacteria;o__Xanthomonadales	1	0	0	1	0.0709047	0.0417
k__Bacteria;p__Armatimonadetes	1	0	0	1	0.0706534	0.0459
k__Bacteria;p__Proteobacteria;c__Betaproteobacteria;o__Neisseriales;f__Neisseriaceae;g__Aquitalea	1	0	0	1	0.0626706	0.0818
k__Bacteria;p__Acidobacteria	0	1	0	2	0.556845	0.0001
k__Bacteria;p__Proteobacteria;c__Betaproteobacteria;o__Methylophilales	0	1	0	2	0.553212	0.0001
k__Bacteria;p__Acidobacteria;c__Holophagae;o__Holophagales;f__Holophagaceae	0	1	0	2	0.546629	0.0001
k__Bacteria;p__Acidobacteria;c__Holophagae;o__Holophagales	0	1	0	2	0.546629	0.0001
k__Bacteria;p__Acidobacteria;c__Holophagae	0	1	0	2	0.546629	0.0001
k__Bacteria;p__Proteobacteria;c__Betaproteobacteria;o__Methylophilales;f__Methylophilaceae	0	1	0	2	0.516889	0.0001
k__Bacteria;p__Proteobacteria;c__Deltaproteobacteria;o__Desulfobacterales;f__Desulfobulbaceae;g__Desulfobulbus	0	1	0	2	0.445303	0.0001
k__Bacteria;p__Proteobacteria;c__Deltaproteobacteria;o__Desulfobacterales;f__Desulfobulbaceae	0	1	0	2	0.416376	0.0001
k__Bacteria;p__Acidobacteria;c__Acidobacteriia;o__Acidobacteriales;f__Acidobacteriaceae	0	1	0	2	0.37068	0.0001
k__Bacteria;p__Acidobacteria;c__Acidobacteriia;o__Acidobacteriales	0	1	0	2	0.362914	0.0001
k__Bacteria;p__Acidobacteria;c__Acidobacteriia	0	1	0	2	0.362914	0.0001
k__Bacteria;p__Chlorobi;c__Ignavibacteria;o__Ignavibacteriales	0	1	0	2	0.356284	0.0001
k__Bacteria;p__Chlorobi;c__Ignavibacteria	0	1	0	2	0.356284	0.0001
k__Bacteria;p__Proteobacteria;c__Gammaproteobacteria;o__Methylococcales;gamI	0	1	0	2	0.341286	0.0001
k__Bacteria;p__Chlorobi;c__Chlorobia;o__Chlorobiales;f__Chlorobiaceae	0	1	0	2	0.338075	0.0001
k__Bacteria;p__Chlorobi;c__Chlorobia;o__Chlorobiales	0	1	0	2	0.338075	0.0001
k__Bacteria;p__Chlorobi;c__Chlorobia	0	1	0	2	0.338075	0.0001
k__Bacteria;p__Proteobacteria	0	1	0	2	0.336913	0.0001
k__Bacteria;p__Proteobacteria;c__Deltaproteobacteria;o__Desulfobacterales	0	1	0	2	0.333993	0.0001
k__Bacteria;p__Bacteroidetes;c__[Saprospirae];o__[Saprospirales];bacI;bacI-B;bacI-B11	0	1	0	2	0.326541	0.0001
k__Bacteria;p__Bacteroidetes;c__[Saprospirae];o__[Saprospirales];bacI;bacI-B	0	1	0	2	0.326541	0.0001
k__Bacteria;p__Verrucomicrobia;c__[Methylacidiphilae];o__S-BQ2-57	0	1	0	2	0.308606	0.0001
k__Bacteria;p__Firmicutes;c__Clostridia;o__Clostridiales;f__Peptococcaceae;g__Desulfosporosinus;s__meridiei1	0	1	0	2	0.303384	0.0001
k__Bacteria;p__Firmicutes;c__Clostridia;o__Clostridiales;f__Peptococcaceae;g__Desulfosporosinus	0	1	0	2	0.303384	0.0001
k__Bacteria;p__Chlorobi	0	1	0	2	0.299755	0.0001
k__Bacteria;p__Verrucomicrobia;c__Verrucomicrobiae;o__Verrucomicrobiales;f__Verrucomicrobiaceae;g__Prosthecobacter	0	1	0	2	0.29958	0.0001
k__Bacteria;p__Bacteroidetes;c__[Saprospirae];o__[Saprospirales];bacI;bacI-B;bacI-B1	0	1	0	2	0.289998	0.0001
k__Bacteria;p__Proteobacteria;c__Betaproteobacteria;o__Burkholderiales;betII;Pnec;PnecC	0	1	0	2	0.289623	0.0001
k__Bacteria;p__Proteobacteria;c__Betaproteobacteria;o__Burkholderiales;betII;Pnec;PnecC1	0	1	0	2	0.289623	0.0001
k__Bacteria;p__Bacteroidetes;c__[Saprospirae];o__[Saprospirales];bacI;bacI-B;bacI-B1.1	0	1	0	2	0.284733	0.0001
k__Bacteria;p__Firmicutes;c__Clostridia;o__Clostridiales;f__Peptococcaceae	0	1	0	2	0.280513	0.0001
k__Bacteria;p__Firmicutes;c__Clostridia;o__Clostridiales;f__Peptococcaceae;g__Desulfosporosinus;s__meridiei	0	1	0	2	0.277532	0.0001
k__Bacteria;p__Verrucomicrobia;c__[Methylacidiphilae]	0	1	0	2	0.276851	0.0001
k__Bacteria;p__Proteobacteria;c__Epsilonproteobacteria;o__Campylobacterales;f__Helicobacteraceae;g__Sulfurimonas	0	1	0	2	0.275406	0.0001
k__Bacteria;p__Firmicutes;c__Clostridia;o__Clostridiales;f__Veillonellaceae	0	1	0	2	0.274709	0.0001
k__Bacteria;p__Proteobacteria;c__Epsilonproteobacteria;o__Campylobacterales	0	1	0	2	0.273062	0.0001
k__Bacteria;p__Proteobacteria;c__Epsilonproteobacteria	0	1	0	2	0.273062	0.0001
k__Bacteria;p__Verrucomicrobia;c__Verrucomicrobiae;o__Verrucomicrobiales;f__Verrucomicrobiaceae	0	1	0	2	0.270097	0.0001
k__Bacteria;p__Verrucomicrobia;c__Verrucomicrobiae;o__Verrucomicrobiales	0	1	0	2	0.270097	0.0001
k__Bacteria;p__Verrucomicrobia;c__Verrucomicrobiae	0	1	0	2	0.270097	0.0001
k__Bacteria;p__Proteobacteria;c__Epsilonproteobacteria;o__Campylobacterales;f__Helicobacteraceae	0	1	0	2	0.268153	0.0001
k__Bacteria;p__Proteobacteria;c__Alphaproteobacteria;o__Rhodospirillales;f__Acetobacteraceae	0	1	0	2	0.266148	0.0001
k__Bacteria;p__Proteobacteria;c__Gammaproteobacteria;o__Methylococcales	0	1	0	2	0.265282	0.0001
k__Bacteria;p__Verrucomicrobia;c__[Pedosphaerae];o__[Pedosphaerales];f__auto67_4W	0	1	0	2	0.258402	0.0001
k__Bacteria;p__Proteobacteria;c__Alphaproteobacteria;o__Ellin329	0	1	0	2	0.249897	0.0001
k__Bacteria;p__Proteobacteria;c__Alphaproteobacteria;o__Rickettsiales;f__Rickettsiaceae	0	1	0	2	0.239837	0.0001
k__Bacteria;p__Spirochaetes;c__[Leptospirae];o__[Leptospirales];f__Sediment-4;g__SJA-88	0	1	0	2	0.224472	0.0001
k__Bacteria;p__Spirochaetes;c__[Leptospirae];o__[Leptospirales];f__Sediment-4	0	1	0	2	0.216452	0.0001
k__Bacteria;p__Bacteroidetes;c__Flavobacteriia;o__Flavobacteriales;f__Cryomorphaceae;g__Fluviicola	0	1	0	2	0.2062	0.0001
k__Bacteria;p__Proteobacteria;c__Gammaproteobacteria;o__Methylococcales;f__Methylococcaceae;g__Methylocaldum	0	1	0	2	0.203124	0.0001
k__Bacteria;p__Verrucomicrobia;c__Verruco-5;o__WCHB1-41;f__RFP12	0	1	0	2	0.185809	0.0001
k__Bacteria;p__Bacteroidetes;c__Flavobacteriia;o__Flavobacteriales;f__Cryomorphaceae	0	1	0	2	0.185645	0.0001
k__Bacteria;p__Proteobacteria;c__Betaproteobacteria;o__Rhodocyclales;f__Rhodocyclaceae;g__Propionivibrio	0	1	0	2	0.182001	0.0001
k__Bacteria;p__Acidobacteria;c__Solibacteres;o__Solibacterales	0	1	0	2	0.181363	0.0001
k__Bacteria;p__Acidobacteria;c__Solibacteres	0	1	0	2	0.181363	0.0001
k__Bacteria;p__Proteobacteria;c__Betaproteobacteria;o__Rhodocyclales;f__Rhodocyclaceae	0	1	0	2	0.178319	0.0001
k__Bacteria;p__Proteobacteria;c__Betaproteobacteria;o__Rhodocyclales	0	1	0	2	0.178319	0.0001
k__Bacteria;p__Cyanobacteria;c__4C0d-2;o__YS2	0	1	0	2	0.161963	0.0001
k__Bacteria;p__Cyanobacteria;c__4C0d-2	0	1	0	2	0.156745	0.0001
k__Bacteria;p__Acidobacteria;c__Solibacteres;o__Solibacterales;f__Solibacteraceae;g__CandidatusSolibacter	0	1	0	2	0.153244	0.0001
k__Bacteria;p__Acidobacteria;c__Solibacteres;o__Solibacterales;f__Solibacteraceae	0	1	0	2	0.151739	0.0001
k__Bacteria;p__Proteobacteria;c__Betaproteobacteria;o__SBla14	0	1	0	2	0.148905	0.0001
k__Bacteria;p__Proteobacteria;c__Betaproteobacteria;o__Burkholderiales;betII;Pnec;PnecD	0	1	0	2	0.145971	0.0001
k__Bacteria;p__Proteobacteria;c__Betaproteobacteria;o__Burkholderiales;betII;Pnec;PnecD1	0	1	0	2	0.145971	0.0001
k__Bacteria;p__Bacteroidetes;c__[Saprospirae];o__[Saprospirales];bacI;bacI-A;bacI-A2	0	1	0	2	0.136979	0.0001
k__Bacteria;p__Verrucomicrobia;c__[Pedosphaerae];o__[Pedosphaerales];f__[Pedosphaeraceae];g__Pedosphaera	0	1	0	2	0.112402	0.0002
k__Bacteria;p__Verrucomicrobia;c__[Pedosphaerae];o__[Pedosphaerales];f__[Pedosphaeraceae]	0	1	0	2	0.112402	0.0002
k__Bacteria;p__Proteobacteria;c__Gammaproteobacteria;o__Pseudomonadales;f__Pseudomonadaceae;g__Pseudomonas;s__veronii	0	1	0	2	0.0349613	0.4866
k__Bacteria;p__Proteobacteria;c__Gammaproteobacteria;o__Pseudomonadales;f__Pseudomonadaceae;g__Pseudomonas;s__veronii1	0	1	0	2	0.0349613	0.4866
k__Bacteria;p__Planctomycetes	0	0	1	3	0.722157	0.0001
k__Bacteria;p__Planctomycetes;c__Planctomycetia	0	0	1	3	0.70137	0.0001
k__Bacteria;p__Planctomycetes;c__Planctomycetia;o__Pirellulales;f__Pirellulaceae	0	0	1	3	0.645982	0.0001
k__Bacteria;p__Planctomycetes;c__Planctomycetia;o__Pirellulales	0	0	1	3	0.645982	0.0001
k__Bacteria;p__Planctomycetes;c__Planctomycetia;o__Gemmatales	0	0	1	3	0.62333	0.0001
k__Bacteria;p__Chloroflexi	0	0	1	3	0.617544	0.0001
k__Bacteria;p__Proteobacteria;c__Deltaproteobacteria;o__Syntrophobacterales	0	0	1	3	0.583752	0.0001
k__Bacteria;p__Proteobacteria;c__Deltaproteobacteria;o__Syntrophobacterales;f__Syntrophaceae	0	0	1	3	0.574249	0.0001
k__Bacteria;p__Planctomycetes;c__Planctomycetia;o__Gemmatales;f__Isosphaeraceae	0	0	1	3	0.565188	0.0001
k__Bacteria;p__Planctomycetes;c__Planctomycetia;o__Gemmatales;f__Gemmataceae	0	0	1	3	0.564195	0.0001
k__Bacteria;p__Proteobacteria;c__Deltaproteobacteria;o__Desulfobacterales;f__Desulfobacteraceae	0	0	1	3	0.553563	0.0001
k__Bacteria;p__OP3;c__BD4-9	0	0	1	3	0.552371	0.0001
k__Bacteria;p__OP3	0	0	1	3	0.55119	0.0001
k__Bacteria;p__TM6	0	0	1	3	0.548708	0.0001
k__Bacteria;p__Proteobacteria;c__Deltaproteobacteria;o__Syntrophobacterales;f__Syntrophorhabdaceae	0	0	1	3	0.547238	0.0001
k__Bacteria;p__Chloroflexi;c__Dehalococcoidetes	0	0	1	3	0.544372	0.0001
k__Archaea;p__[Parvarchaeota];c__[Parvarchaea];o__WCHD3-30	0	0	1	3	0.542955	0.0001
k__Archaea;p__[Parvarchaeota]	0	0	1	3	0.54244	0.0001
k__Archaea;p__[Parvarchaeota];c__[Parvarchaea]	0	0	1	3	0.542248	0.0001
k__Bacteria;p__Chloroflexi;c__Dehalococcoidetes;o__GIF9	0	0	1	3	0.528845	0.0001
k__Bacteria;p__Actinobacteria;c__Actinobacteria;o__Actinomycetales;acTH2;Myco	0	0	1	3	0.522839	0.0001
k__Bacteria;p__Actinobacteria;c__Actinobacteria;o__Actinomycetales;acTH2	0	0	1	3	0.522839	0.0001
k__Bacteria;p__Chloroflexi;c__Anaerolineae	0	0	1	3	0.519863	0.0001
k__Bacteria;p__Proteobacteria;c__Deltaproteobacteria;o__Syntrophobacterales;f__Syntrophaceae;g__Syntrophus	0	0	1	3	0.514449	0.0001
k__Bacteria;p__Actinobacteria;c__Actinobacteria;o__WCHB1-81;f__At425_EubF1	0	0	1	3	0.512579	0.0001
k__Bacteria;p__Actinobacteria;c__Actinobacteria;o__WCHB1-81	0	0	1	3	0.512579	0.0001
k__Bacteria;p__OP3;c__koll11;o__GIF10	0	0	1	3	0.51217	0.0001
k__Bacteria;p__OP3;c__koll11	0	0	1	3	0.510525	0.0001
k__Bacteria;p__Verrucomicrobia;c__Verruco-5	0	0	1	3	0.503722	0.0001
k__Bacteria;p__Chloroflexi;c__Anaerolineae;o__SJA-15	0	0	1	3	0.500855	0.0001
k__Bacteria;p__Proteobacteria;c__Deltaproteobacteria;o__Syntrophobacterales;f__Syntrophaceae;g__Desulfomonile	0	0	1	3	0.499767	0.0001
k__Bacteria;p__Chloroflexi;c__Anaerolineae;o__GCA004	0	0	1	3	0.49799	0.0001
k__Bacteria;p__OP8;c__OP8_1	0	0	1	3	0.497015	0.0001
k__Bacteria;p__Chlorobi;c__SJA-28	0	0	1	3	0.496982	0.0001
k__Bacteria;p__OP8	0	0	1	3	0.485016	0.0001
k__Bacteria;p__Verrucomicrobia;c__Verruco-5;o__WCHB1-41	0	0	1	3	0.484138	0.0001
k__Bacteria;p__Actinobacteria;c__Thermoleophilia	0	0	1	3	0.478532	0.0001
k__Bacteria;p__TM6;c__SBRH58	0	0	1	3	0.472362	0.0001
k__Bacteria;p__Firmicutes;c__Clostridia;o__Clostridiales;f__[Mogibacteriaceae];g__Anaerovorax	0	0	1	3	0.471976	0.0001
k__Bacteria;p__Actinobacteria;c__Actinobacteria;o__Actinomycetales;acI;acI-A;acI-A6	0	0	1	3	0.46719	0.0001
k__Bacteria;p__Actinobacteria;c__Actinobacteria;o__Actinomycetales;acI;acI-A;acI-A61	0	0	1	3	0.46719	0.0001
k__Bacteria;p__Firmicutes;c__Clostridia;o__Clostridiales;f__[Mogibacteriaceae]	0	0	1	3	0.463102	0.0001
k__Bacteria;p__Chloroflexi;c__Dehalococcoidetes;o__Dehalococcoidales	0	0	1	3	0.456221	0.0001
k__Bacteria;p__Chloroflexi;c__Anaerolineae;o__Anaerolineales;f__Anaerolinaceae	0	0	1	3	0.449222	0.0001
k__Bacteria;p__Chloroflexi;c__Anaerolineae;o__Anaerolineales	0	0	1	3	0.449222	0.0001
k__Bacteria;p__Planctomycetes;c__Phycisphaerae	0	0	1	3	0.442456	0.0001
k__Bacteria;p__Spirochaetes;c__Spirochaetes;o__Spirochaetales;f__Spirochaetaceae;g__Treponema	0	0	1	3	0.439911	0.0001
k__Bacteria;p__Verrucomicrobia;c__Verrucomicrobiae;o__Verrucomicrobiales;f__Verrucomicrobiaceae;g__Luteolibacter	0	0	1	3	0.439241	0.0001
k__Bacteria;p__TM6;c__SJA-4	0	0	1	3	0.438798	0.0001
k__Bacteria;p__Actinobacteria;c__Thermoleophilia;o__Gaiellales	0	0	1	3	0.433089	0.0001
k__Bacteria;p__Verrucomicrobia;c__[Methylacidiphilae];o__Methylacidiphilales	0	0	1	3	0.43229	0.0001
k__Bacteria;p__Planctomycetes;c__Phycisphaerae;o__Phycisphaerales	0	0	1	3	0.431733	0.0001
k__Bacteria;p__Bacteroidetes;c__Bacteroidia;o__Bacteroidales	0	0	1	3	0.428661	0.0001
k__Bacteria;p__Bacteroidetes;c__Bacteroidia	0	0	1	3	0.428661	0.0001
k__Bacteria;p__Chloroflexi;c__Dehalococcoidetes;o__Dehalococcoidales;f__Dehalococcoidaceae	0	0	1	3	0.425202	0.0001
k__Bacteria;p__WS1	0	0	1	3	0.42307	0.0001
k__Bacteria;p__Proteobacteria;c__Deltaproteobacteria;o__Syntrophobacterales;f__Syntrophobacteraceae;g__Syntrophobacter	0	0	1	3	0.418062	0.0001
k__Bacteria;p__Proteobacteria;c__Deltaproteobacteria;o__Syntrophobacterales;f__Syntrophobacteraceae	0	0	1	3	0.418062	0.0001
k__Bacteria;p__Proteobacteria;c__Gammaproteobacteria;o__Legionellales;f__Coxiellaceae	0	0	1	3	0.414873	0.0001
k__Bacteria;p__WS5	0	0	1	3	0.404587	0.0001
k__Bacteria;p__Proteobacteria;c__Alphaproteobacteria;o__Rhodobacterales;alfVI	0	0	1	3	0.402549	0.0001
k__Bacteria;p__Proteobacteria;c__Alphaproteobacteria;o__Rhodobacterales	0	0	1	3	0.402549	0.0001
k__Bacteria;p__Proteobacteria;c__Alphaproteobacteria;o__Rhizobiales;alfI;alfI-B;alfI-B21	0	0	1	3	0.402193	0.0001
k__Bacteria;p__Actinobacteria;c__Actinobacteria;o__Actinomycetales;acI;acI-A;acI-A4	0	0	1	3	0.395677	0.0001
k__Bacteria;p__Actinobacteria;c__Actinobacteria;o__Actinomycetales;acI;acI-A;acI-A41	0	0	1	3	0.395677	0.0001
k__Bacteria;p__OP3;c__PBS-25	0	0	1	3	0.393642	0.0001
k__Bacteria;p__Spirochaetes;c__Spirochaetes;o__Spirochaetales;f__Spirochaetaceae	0	0	1	3	0.391111	0.0001
k__Bacteria;p__Spirochaetes;c__Spirochaetes;o__Spirochaetales	0	0	1	3	0.391111	0.0001
k__Bacteria;p__Proteobacteria;c__Gammaproteobacteria;o__Legionellales	0	0	1	3	0.388568	0.0001
k__Bacteria;p__Actinobacteria;c__Thermoleophilia;o__Solirubrobacterales	0	0	1	3	0.386654	0.0001
k__Bacteria;p__Spirochaetes;c__Spirochaetes	0	0	1	3	0.38584	0.0001
k__Bacteria;p__Actinobacteria;c__Actinobacteria;o__Actinomycetales;Luna1;Luna1-A	0	0	1	3	0.374887	0.0001
k__Bacteria;p__Actinobacteria;c__Actinobacteria;o__Actinomycetales;Luna1	0	0	1	3	0.374887	0.0001
k__Bacteria;p__Spirochaetes	0	0	1	3	0.37144	0.0001
k__Bacteria;p__TM6;c__SJA-4;o__S1198	0	0	1	3	0.369939	0.0001
k__Bacteria;p__Proteobacteria;c__Alphaproteobacteria;o__Rhizobiales;alfI;alfI-B;alfI-B2.1	0	0	1	3	0.366654	0.0001
k__Bacteria;p__Proteobacteria;c__Betaproteobacteria;o__Burkholderiales;betI;betI-A;Lhab-A3	0	0	1	3	0.36459	0.0001
k__Bacteria;p__Proteobacteria;c__Betaproteobacteria;o__Burkholderiales;betI;betI-A;Lhab-A31	0	0	1	3	0.36459	0.0001
k__Archaea;p__Euryarchaeota;c__Methanomicrobia;o__Methanomicrobiales;f__Methanoregulaceae;g__CandidatusMethanoregula	0	0	1	3	0.360886	0.0001
k__Archaea;p__[Parvarchaeota];c__[Parvarchaea];o__YLA114	0	0	1	3	0.359069	0.0001
k__Bacteria;p__Actinobacteria;c__Actinobacteria;o__Actinomycetales;Luna1;Luna1-A;Luna1-A2.1	0	0	1	3	0.354883	0.0001
k__Bacteria;p__Chlorobi;c__BSV26	0	0	1	3	0.353872	0.0001
k__Bacteria;p__Proteobacteria;c__Deltaproteobacteria;o__Bdellovibrionales;f__Bacteriovoracaceae	0	0	1	3	0.353055	0.0001
k__Bacteria;p__Firmicutes;c__Clostridia;o__Clostridiales;f__Clostridiaceae;g__Clostridium	0	0	1	3	0.352711	0.0001
k__Bacteria;p__Chloroflexi;c__Anaerolineae;o__WCHB1-50	0	0	1	3	0.352453	0.0001
k__Bacteria;p__Actinobacteria;c__Actinobacteria;o__Actinomycetales;Luna1;Luna1-A;Luna1-A21	0	0	1	3	0.349823	0.0001
k__Bacteria;p__Proteobacteria;c__Alphaproteobacteria;o__Rhizobiales;alfVII	0	0	1	3	0.344889	0.0001
k__Bacteria;p__Cyanobacteria;c__Synechococcophycideae;o__Synechococcales;f__Synechococcaceae;g__Synechococcus	0	0	1	3	0.337377	0.0001
k__Bacteria;p__Cyanobacteria;c__Synechococcophycideae;o__Synechococcales;f__Synechococcaceae	0	0	1	3	0.336936	0.0001
k__Bacteria;p__Cyanobacteria;c__Synechococcophycideae;o__Synechococcales	0	0	1	3	0.336936	0.0001
k__Bacteria;p__Cyanobacteria;c__Synechococcophycideae	0	0	1	3	0.336936	0.0001
k__Bacteria;p__Cyanobacteria;c__Chloroplast;o__Chlorophyta;f__Trebouxiophyceae	0	0	1	3	0.335004	0.0001
k__Bacteria;p__Actinobacteria;c__Actinobacteria;o__Actinomycetales;acI;acI-B;acI-B1	0	0	1	3	0.334322	0.0001
k__Bacteria;p__Actinobacteria;c__Actinobacteria;o__Actinomycetales;acI;acI-B;acI-B11	0	0	1	3	0.334322	0.0001
k__Bacteria;p__Actinobacteria;c__OPB41	0	0	1	3	0.333539	0.0001
k__Bacteria;p__Proteobacteria;c__Alphaproteobacteria;o__Rhizobiales;alfI;alfI-B;alfI-B2	0	0	1	3	0.331826	0.0001
k__Bacteria;p__Actinobacteria;c__Actinobacteria;o__Actinomycetales;acSTL	0	0	1	3	0.331518	0.0001
k__Bacteria;p__Chlamydiae;c__Chlamydiia;o__Chlamydiales	0	0	1	3	0.331303	0.0001
k__Bacteria;p__Proteobacteria;c__Deltaproteobacteria;o__Myxococcales	0	0	1	3	0.325052	0.0001
k__Bacteria;p__Proteobacteria;c__Betaproteobacteria;o__Tremblayales	0	0	1	3	0.322809	0.0001
k__Bacteria;p__Chlamydiae;c__Chlamydiia	0	0	1	3	0.321256	0.0001
k__Bacteria;p__Chlamydiae	0	0	1	3	0.321256	0.0001
k__Bacteria;p__Actinobacteria;c__Actinobacteria;o__Actinomycetales;acSTL;acSTL-A	0	0	1	3	0.319684	0.0001
k__Bacteria;p__SR1	0	0	1	3	0.310485	0.0001
k__Bacteria;p__Elusimicrobia;c__Elusimicrobia	0	0	1	3	0.30928	0.0001
k__Bacteria;p__Elusimicrobia	0	0	1	3	0.307987	0.0001
k__Bacteria;p__Elusimicrobia;c__Elusimicrobia;o__Elusimicrobiales	0	0	1	3	0.306048	0.0001
k__Archaea;p__Euryarchaeota	0	0	1	3	0.300311	0.0001
k__Bacteria;p__Proteobacteria;c__Gammaproteobacteria;o__Legionellales;f__Legionellaceae	0	0	1	3	0.297682	0.0001
k__Bacteria;p__OP11;c__OP11-3	0	0	1	3	0.282098	0.0001
k__Bacteria;p__Chlamydiae;c__Chlamydiia;o__Chlamydiales;f__Rhabdochlamydiaceae;g__CandidatusRhabdochlamydia	0	0	1	3	0.281883	0.0001
k__Bacteria;p__Chlamydiae;c__Chlamydiia;o__Chlamydiales;f__Rhabdochlamydiaceae	0	0	1	3	0.281883	0.0001
k__Archaea;p__Euryarchaeota;c__Methanomicrobia	0	0	1	3	0.272385	0.0001
k__Bacteria;p__Proteobacteria;c__TA18	0	0	1	3	0.26845	0.0001
k__Bacteria;p__Proteobacteria;c__TA18;o__PHOS-HD29	0	0	1	3	0.266877	0.0001
k__Bacteria;p__OP11	0	0	1	3	0.26567	0.0001
k__Archaea;p__Euryarchaeota;c__Methanomicrobia;o__Methanomicrobiales;f__Methanoregulaceae	0	0	1	3	0.265384	0.0001
k__Archaea;p__Euryarchaeota;c__Methanomicrobia;o__Methanomicrobiales	0	0	1	3	0.261717	0.0001
k__Bacteria;p__Verrucomicrobia;c__[Spartobacteria];o__[Chthoniobacterales];verI-B;Xip-B1	0	0	1	3	0.26145	0.0001
k__Bacteria;p__Verrucomicrobia;c__[Spartobacteria];o__[Chthoniobacterales];verI-B	0	0	1	3	0.26145	0.0001
k__Bacteria;p__Actinobacteria;c__Actinobacteria;o__Actinomycetales;Luna1;Luna1-A;Luna1-A2	0	0	1	3	0.261027	0.0001
k__Bacteria;p__Firmicutes;c__Clostridia;o__Clostridiales;f__Clostridiaceae	0	0	1	3	0.258076	0.0001
k__Bacteria;p__Chloroflexi;c__Chloroflexi	0	0	1	3	0.257225	0.0001
k__Bacteria;p__TM7;c__SC3	0	0	1	3	0.252678	0.0001
k__Bacteria;p__Chloroflexi;c__Chloroflexi;o__[Roseiflexales]	0	0	1	3	0.237944	0.0001
k__Bacteria;p__OD1;c__ZB2	0	0	1	3	0.236214	0.0001
k__Bacteria;p__Proteobacteria;c__Alphaproteobacteria;o__Sphingomonadales;alfIV;alfIV-A;Novo-A21	0	0	1	3	0.233662	0.0001
k__Bacteria;p__Cyanobacteria	0	0	1	3	0.228219	0.0001
k__Bacteria;p__Bacteroidetes;c__Cytophagia;o__Cytophagales	0	0	1	3	0.224237	0.0001
k__Bacteria;p__Bacteroidetes;c__Cytophagia	0	0	1	3	0.224237	0.0001
k__Bacteria;p__Elusimicrobia;c__Endomicrobia	0	0	1	3	0.222374	0.0001
k__Bacteria;p__Proteobacteria;c__Betaproteobacteria;o__Burkholderiales;betIII;betIII-A;betIII-A1.1	0	0	1	3	0.218408	0.0001
k__Bacteria;p__Proteobacteria;c__Deltaproteobacteria;o__Bdellovibrionales	0	0	1	3	0.216939	0.0001
k__Bacteria;p__Verrucomicrobia;c__Opitutae;o__Opitutales;f__Opitutaceae;g__Opitutus	0	0	1	3	0.21328	0.0001
k__Bacteria;p__TM7	0	0	1	3	0.201047	0.0001
k__Bacteria;p__Proteobacteria;c__Epsilonproteobacteria;o__Campylobacterales;f__Helicobacteraceae;g__Sulfuricurvum;s__kujiense1	0	0	1	3	0.175438	0.0001
k__Bacteria;p__Proteobacteria;c__Epsilonproteobacteria;o__Campylobacterales;f__Helicobacteraceae;g__Sulfuricurvum	0	0	1	3	0.175438	0.0001
k__Bacteria;p__Proteobacteria;c__Betaproteobacteria;o__Burkholderiales;betVII;betVII-B;betVII-B11	0	0	1	3	0.153287	0.0001
k__Bacteria;p__Proteobacteria;c__Betaproteobacteria;o__Burkholderiales;betVII;betVII-B	0	0	1	3	0.153287	0.0001
k__Bacteria;p__Proteobacteria;c__Alphaproteobacteria;o__Rhizobiales;f__Methylobacteriaceae;g__Methylobacterium	0	0	1	3	0.145336	0.0001
k__Bacteria;p__Proteobacteria;c__Betaproteobacteria;o__Burkholderiales;betVII;betVII-B;betVII-B1	0	0	1	3	0.141514	0.0001
k__Bacteria;p__Proteobacteria;c__Alphaproteobacteria;o__Sphingomonadales;alfIII;alfIII-A;Sphingo	0	0	1	3	0.131383	0.0001
k__Bacteria;p__Proteobacteria;c__Alphaproteobacteria;o__Sphingomonadales;alfIII;alfIII-A;Sphingo1	0	0	1	3	0.131129	0.0001
k__Bacteria;p__Proteobacteria;c__Alphaproteobacteria;o__Sphingomonadales;alfIII;alfIII-A	0	0	1	3	0.131129	0.0001
k__Bacteria;p__Proteobacteria;c__Alphaproteobacteria;o__Sphingomonadales;alfIII	0	0	1	3	0.123555	0.0001
k__Bacteria;p__Proteobacteria;c__Alphaproteobacteria;o__Caulobacterales;alfII;alfII-A;Brev1	0	0	1	3	0.123005	0.0001
k__Bacteria;p__Proteobacteria;c__Alphaproteobacteria;o__Caulobacterales;alfII;alfII-A	0	0	1	3	0.123005	0.0001
k__Bacteria;p__Proteobacteria;c__Alphaproteobacteria;o__Rhizobiales;f__Methylobacteriaceae	0	0	1	3	0.104061	0.0001
k__Bacteria;p__Proteobacteria;c__Alphaproteobacteria;o__Sphingomonadales;f__Sphingomonadaceae;g__Sphingomonas	0	0	1	3	0.0937049	0.0001
k__Bacteria;p__Proteobacteria;c__Alphaproteobacteria;o__Sphingomonadales;f__Sphingomonadaceae;g__Sphingomonas;s__echinoides1	0	0	1	3	0.0964128	0.0002
k__Bacteria;p__Proteobacteria;c__Alphaproteobacteria;o__Sphingomonadales;f__Sphingomonadaceae;g__Sphingomonas;s__echinoides	0	0	1	3	0.0960334	0.0002
k__Bacteria;p__[Thermi];c__Deinococci;o__Deinococcales;f__Deinococcaceae;g__Deinococcus	0	0	1	3	0.0869592	0.0003
k__Bacteria;p__[Thermi];c__Deinococci;o__Deinococcales;f__Deinococcaceae	0	0	1	3	0.0869592	0.0003
k__Bacteria;p__[Thermi];c__Deinococci;o__Deinococcales	0	0	1	3	0.0869592	0.0003
k__Bacteria;p__[Thermi];c__Deinococci	0	0	1	3	0.0869592	0.0003
k__Bacteria;p__[Thermi]	0	0	1	3	0.0869592	0.0003
k__Bacteria;p__Proteobacteria;c__Betaproteobacteria;o__Burkholderiales;betVII	0	0	1	3	0.11037	0.0004
k__Bacteria;p__Proteobacteria;c__Gammaproteobacteria;o__Pseudomonadales	0	0	1	3	0.106312	0.001
k__Bacteria;p__Proteobacteria;c__Gammaproteobacteria;o__Enterobacteriales;f__Enterobacteriaceae	0	0	1	3	0.0771283	0.0019
k__Bacteria;p__Proteobacteria;c__Gammaproteobacteria;o__Pseudomonadales;f__Moraxellaceae	0	0	1	3	0.0764533	0.0026
k__Bacteria;p__Proteobacteria;c__Betaproteobacteria;o__Burkholderiales;betVII;betVII-A;betVII-A11	0	0	1	3	0.0883333	0.0036
k__Bacteria;p__Proteobacteria;c__Gammaproteobacteria;o__Pseudomonadales;gamIII;gamIII-A;Acin1	0	0	1	3	0.0875317	0.0055
k__Bacteria;p__Proteobacteria;c__Gammaproteobacteria;o__Pseudomonadales;gamIII;gamIII-A	0	0	1	3	0.0875317	0.0055
k__Bacteria;p__Proteobacteria;c__Gammaproteobacteria;o__Pseudomonadales;gamIII	0	0	1	3	0.0875317	0.0055
k__Bacteria;p__Proteobacteria;c__Gammaproteobacteria;o__Pseudomonadales;gamIII;gamIII-A;Acin.1	0	0	1	3	0.0852853	0.0071
k__Bacteria;p__Proteobacteria;c__Gammaproteobacteria;o__Pseudomonadales;f__Moraxellaceae;g__Enhydrobacter	0	0	1	3	0.0712335	0.0123
k__Bacteria;p__Proteobacteria;c__Betaproteobacteria;o__Burkholderiales;betVII;betVII-A;betVII-A1.1	0	0	1	3	0.0802988	0.0143
k__Bacteria;p__Proteobacteria;c__Betaproteobacteria;o__Burkholderiales;f__Oxalobacteraceae	0	0	1	3	0.0748535	0.0144
k__Bacteria;p__Firmicutes;c__Bacilli	0	0	1	3	0.0582806	0.073
k__Bacteria;p__Proteobacteria;c__Betaproteobacteria;o__Burkholderiales;betVII;betVII-A	0	0	1	3	0.0586043	0.1077
k__Bacteria;p__Proteobacteria;c__Alphaproteobacteria;o__Caulobacterales;f__Caulobacteraceae;g__Caulobacter	0	0	1	3	0.051506	0.1436
k__Bacteria;p__Actinobacteria;c__Actinobacteria;o__Actinomycetales;acI;acI-B;acI-B21	1	1	0	4	0.613034	0.0001
k__Bacteria;p__Actinobacteria;c__Actinobacteria;o__Actinomycetales;acI;acI-B;acI-B2	1	1	0	4	0.497878	0.0001
k__Bacteria;p__Actinobacteria;c__Actinobacteria;o__Actinomycetales;acI;acI-B;acI-B4.1	1	1	0	4	0.476707	0.0001
k__Bacteria;p__Bacteroidetes;c__[Saprospirae];o__[Saprospirales];f__Chitinophagaceae	1	1	0	4	0.469613	0.0001
k__Bacteria;p__Actinobacteria;c__Acidimicrobiia;o__Acidimicrobiales;acV;acV-A;acV-A11	1	1	0	4	0.462532	0.0001
k__Bacteria;p__Bacteroidetes;c__[Saprospirae];o__[Saprospirales]	1	1	0	4	0.457609	0.0001
k__Bacteria;p__Bacteroidetes;c__[Saprospirae]	1	1	0	4	0.457609	0.0001
k__Bacteria;p__Actinobacteria;c__Actinobacteria;o__Actinomycetales;acI;acI-B;acI-B2.1	1	1	0	4	0.453279	0.0001
k__Bacteria;p__Actinobacteria;c__Acidimicrobiia;o__Acidimicrobiales;acV	1	1	0	4	0.449726	0.0001
k__Bacteria;p__Actinobacteria;c__Acidimicrobiia;o__Acidimicrobiales;acV;acV-A	1	1	0	4	0.436683	0.0001
k__Bacteria;p__Actinobacteria;c__Acidimicrobiia;o__Acidimicrobiales	1	1	0	4	0.430853	0.0001
k__Bacteria;p__Actinobacteria;c__Acidimicrobiia	1	1	0	4	0.430853	0.0001
k__Bacteria;p__Bacteroidetes;c__[Saprospirae];o__[Saprospirales];bacI;bacI-A;bacI-A1	1	1	0	4	0.418763	0.0001
k__Bacteria;p__Actinobacteria;c__Acidimicrobiia;o__Acidimicrobiales;acV;acV-A;acV-A21	1	1	0	4	0.402463	0.0001
k__Bacteria;p__Actinobacteria;c__Acidimicrobiia;o__Acidimicrobiales;acV;acV-A;acV-A2	1	1	0	4	0.402344	0.0001
k__Bacteria;p__Proteobacteria;c__Betaproteobacteria	1	1	0	4	0.400271	0.0001
k__Bacteria;p__Verrucomicrobia;c__Opitutae;o__Opitutales;f__Opitutaceae	1	1	0	4	0.367681	0.0001
k__Bacteria;p__Verrucomicrobia;c__Opitutae;o__Opitutales	1	1	0	4	0.367681	0.0001
k__Bacteria;p__Bacteroidetes;c__[Saprospirae];o__[Saprospirales];f__Chitinophagaceae;g__Sediminibacterium	1	1	0	4	0.364294	0.0001
k__Bacteria;p__Proteobacteria;c__Alphaproteobacteria;o__Rhodospirillales	1	1	0	4	0.353606	0.0001
k__Bacteria;p__Proteobacteria;c__Alphaproteobacteria;o__Rhodospirillales;f__Rhodospirillaceae;g__Telmatospirillum	1	1	0	4	0.318239	0.0001
k__Bacteria;p__Proteobacteria;c__Betaproteobacteria;o__Burkholderiales	1	1	0	4	0.302375	0.0001
k__Bacteria;p__Proteobacteria;c__Betaproteobacteria;o__Burkholderiales;betII;Pnec	1	1	0	4	0.298729	0.0001
k__Bacteria;p__Proteobacteria;c__Betaproteobacteria;o__Burkholderiales;betII	1	1	0	4	0.298501	0.0001
k__Bacteria;p__Actinobacteria;c__Acidimicrobiia;o__Acidimicrobiales;acV;acV-A;acV-A1	1	1	0	4	0.296078	0.0001
k__Bacteria;p__Verrucomicrobia;c__Opitutae	1	1	0	4	0.295884	0.0001
k__Bacteria;p__Proteobacteria;c__Alphaproteobacteria;o__Caulobacterales;f__Caulobacteraceae;g__Phenylobacterium	1	1	0	4	0.28747	0.0001
k__Bacteria;p__Actinobacteria;c__Acidimicrobiia;o__Acidimicrobiales;acV;acV-A;acV-A1.3	1	1	0	4	0.286806	0.0001
k__Bacteria;p__Proteobacteria;c__Alphaproteobacteria;o__Rhodospirillales;f__Rhodospirillaceae	1	1	0	4	0.278169	0.0001
k__Bacteria;p__Proteobacteria;c__Alphaproteobacteria;o__Rhodospirillales;alfVIII	1	1	0	4	0.278087	0.0001
k__Bacteria;p__Bacteroidetes;c__Sphingobacteriia;o__Sphingobacteriales;bacVI;bacVI-A;Muci	1	1	0	4	0.25458	0.0001
k__Bacteria;p__Bacteroidetes;c__Sphingobacteriia;o__Sphingobacteriales;bacVI;bacVI-A;Muci1	1	1	0	4	0.25458	0.0001
k__Bacteria;p__Bacteroidetes;c__Sphingobacteriia;o__Sphingobacteriales;bacVI;bacVI-A	1	1	0	4	0.25458	0.0001
k__Bacteria;p__Proteobacteria;c__Alphaproteobacteria;o__Rhodospirillales;f__Rhodospirillaceae;g__Magnetospirillum	1	1	0	4	0.245619	0.0001
k__Bacteria;p__Bacteroidetes;c__Sphingobacteriia;o__Sphingobacteriales;bacVI	1	1	0	4	0.241785	0.0001
k__Bacteria;p__Proteobacteria;c__Alphaproteobacteria;o__Rhizobiales;f__Methylocystaceae	1	1	0	4	0.230721	0.0001
k__Bacteria;p__Bacteroidetes;c__Sphingobacteriia;o__Sphingobacteriales	1	1	0	4	0.191921	0.0001
k__Bacteria;p__Bacteroidetes;c__Sphingobacteriia	1	1	0	4	0.191921	0.0001
k__Bacteria;p__Actinobacteria;c__Actinobacteria;o__Actinomycetales;acI;acI-B;acI-B3.1	1	1	0	4	0.185895	0.0001
k__Bacteria;p__Actinobacteria;c__Acidimicrobiia;o__Acidimicrobiales;acV;acV-A;acV-A1.2	1	1	0	4	0.185082	0.0001
k__Bacteria;p__Acidobacteria;c__Acidobacteriia;o__Acidobacteriales;f__Koribacteraceae	1	1	0	4	0.18322	0.0001
k__Bacteria;p__Proteobacteria;c__Deltaproteobacteria;o__MIZ46	1	1	0	4	0.17643	0.0001
k__Bacteria;p__Proteobacteria;c__Alphaproteobacteria;o__Rickettsiales;f__mitochondria	1	1	0	4	0.167195	0.0001
k__Bacteria;p__Proteobacteria;c__Betaproteobacteria;o__Burkholderiales;betII;Pnec;PnecA1	1	1	0	4	0.164879	0.0001
k__Bacteria;p__Proteobacteria;c__Alphaproteobacteria;o__Rickettsiales	1	1	0	4	0.160267	0.0001
k__Bacteria;p__Verrucomicrobia;c__[Spartobacteria];o__[Chthoniobacterales];f__[Chthoniobacteraceae];g__heteroC45_4W	1	1	0	4	0.124585	0.0001
k__Bacteria;p__Bacteroidetes;c__Sphingobacteriia;o__Sphingobacteriales;f__Sphingobacteriaceae	1	1	0	4	0.141891	0.0002
k__Bacteria;p__Proteobacteria;c__Gammaproteobacteria;o__Methylococcales;f__Methylococcaceae;g__Methylomonas	1	1	0	4	0.1248	0.0002
k__Bacteria;p__Verrucomicrobia;c__Opitutae;o__[Cerasicoccales];f__[Cerasicoccaceae]	1	1	0	4	0.112513	0.0004
k__Bacteria;p__Verrucomicrobia;c__Opitutae;o__[Cerasicoccales]	1	1	0	4	0.112513	0.0004
k__Bacteria;p__Proteobacteria;c__Deltaproteobacteria;o__Bdellovibrionales;f__Bdellovibrionaceae;g__Bdellovibrio	1	1	0	4	0.0864006	0.0065
k__Bacteria;p__Proteobacteria;c__Deltaproteobacteria;o__Bdellovibrionales;f__Bdellovibrionaceae	1	1	0	4	0.0864006	0.0065
k__Bacteria;p__Bacteroidetes;c__Flavobacteriia;o__Flavobacteriales;bacII;bacII-A	1	1	0	4	0.0806657	0.0198
k__Bacteria;p__Bacteroidetes;c__Flavobacteriia;o__Flavobacteriales;bacII	1	1	0	4	0.0806657	0.0198
k__Bacteria;p__Proteobacteria;c__Betaproteobacteria;o__Burkholderiales;betII;Pnec;PnecA.1	1	1	0	4	0.0771376	0.0227
k__Bacteria;p__Proteobacteria;c__Alphaproteobacteria;o__Sphingomonadales;alfIV;alfIV-A	1	1	0	4	0.0545392	0.1504
k__Bacteria;p__Proteobacteria;c__Gammaproteobacteria;o__Pseudomonadales;f__Pseudomonadaceae;g__Pseudomonas	1	1	0	4	0.0091637	0.9882
k__Bacteria;p__Proteobacteria;c__Gammaproteobacteria;o__Pseudomonadales;f__Pseudomonadaceae	1	1	0	4	0.0091637	0.9882
k__Bacteria;p__Actinobacteria;c__Actinobacteria;o__Actinomycetales;acI;acI-A	1	0	1	5	0.380586	0.0001
k__Bacteria;p__Proteobacteria;c__Alphaproteobacteria;o__Rhizobiales;alfI	1	0	1	5	0.376677	0.0001
k__Bacteria;p__Proteobacteria;c__Alphaproteobacteria;o__Rhizobiales;alfI;alfI-B	1	0	1	5	0.375392	0.0001
k__Bacteria;p__Actinobacteria;c__Actinobacteria;o__Actinomycetales;acI;acI-A;acI-A1	1	0	1	5	0.324342	0.0001
k__Bacteria;p__Actinobacteria;c__Actinobacteria;o__Actinomycetales;acI;acI-A;acI-A11	1	0	1	5	0.324342	0.0001
k__Bacteria;p__Bacteroidetes;c__[Saprospirae];o__[Saprospirales];bacI;bacI-A;bacI-A2.1	1	0	1	5	0.321727	0.0001
k__Bacteria;p__Actinobacteria;c__Acidimicrobiia;o__Acidimicrobiales;acIV	1	0	1	5	0.304791	0.0001
k__Bacteria;p__Actinobacteria;c__Acidimicrobiia;o__Acidimicrobiales;acIV;acIV-D;Iamia	1	0	1	5	0.298956	0.0001
k__Bacteria;p__Actinobacteria;c__Acidimicrobiia;o__Acidimicrobiales;acIV;acIV-D;Iamia1	1	0	1	5	0.298956	0.0001
k__Bacteria;p__Actinobacteria;c__Acidimicrobiia;o__Acidimicrobiales;acIV;acIV-D	1	0	1	5	0.298956	0.0001
k__Bacteria;p__Proteobacteria;c__Betaproteobacteria;o__Burkholderiales;betI;betI-A;Lhab-A21	1	0	1	5	0.298695	0.0001
k__Bacteria;p__Proteobacteria;c__Alphaproteobacteria;o__Caulobacterales;alfII	1	0	1	5	0.288796	0.0001
k__Bacteria;p__Proteobacteria;c__Betaproteobacteria;o__Burkholderiales;betI;betI-A;Lhab-A2	1	0	1	5	0.282981	0.0001
k__Bacteria;p__Proteobacteria;c__Gammaproteobacteria;o__Methylococcales;f__Methylococcaceae	1	0	1	5	0.26181	0.0001
k__Bacteria;p__Bacteroidetes;c__[Saprospirae];o__[Saprospirales];bacI;bacI-A;bacI-A21	1	0	1	5	0.238258	0.0001
k__Bacteria;p__Proteobacteria;c__Alphaproteobacteria;o__Sphingomonadales;alfIV;alfIV-A;Novo-A2	1	0	1	5	0.226069	0.0001
k__Bacteria;p__Bacteroidetes;c__[Saprospirae];o__[Saprospirales];bacI;bacI-A;bacI-A1.1	1	0	1	5	0.219229	0.0001
k__Bacteria;p__Bacteroidetes;c__Cytophagia;o__Cytophagales;bacIII;bacIII-A	1	0	1	5	0.194839	0.0001
k__Bacteria;p__Bacteroidetes;c__Cytophagia;o__Cytophagales;bacIII	1	0	1	5	0.194839	0.0001
k__Bacteria;p__Actinobacteria;c__Thermoleophilia;o__Solirubrobacterales;f__Conexibacteraceae	1	0	1	5	0.183351	0.0001
k__Bacteria;p__Actinobacteria;c__Thermoleophilia;o__Solirubrobacterales;f__Conexibacteraceae;g__Conexibacter	1	0	1	5	0.183044	0.0001
k__Bacteria;p__Actinobacteria;c__Actinobacteria;o__Actinomycetales;acI;acI-B;acI-B4	1	0	1	5	0.150933	0.0001
k__Bacteria;p__Actinobacteria;c__Actinobacteria;o__Actinomycetales;f__Microbacteriaceae	1	0	1	5	0.106044	0.0008
k__Bacteria;p__Proteobacteria;c__Alphaproteobacteria;o__Sphingomonadales	1	0	1	5	0.0882705	0.0027
k__Bacteria;p__Proteobacteria;c__Alphaproteobacteria;o__Sphingomonadales;f__Sphingomonadaceae	1	0	1	5	0.0854486	0.0033
k__Bacteria;p__Proteobacteria;c__Betaproteobacteria;o__Burkholderiales;f__Oxalobacteraceae;g__Ralstonia	1	0	1	5	0.0878581	0.0045
k__Bacteria;p__Proteobacteria;c__Deltaproteobacteria;o__Spirobacillales	1	0	1	5	0.0685208	0.0293
k__Bacteria;p__Actinobacteria;c__Actinobacteria;o__Actinomycetales;acIII	1	0	1	5	0.0699382	0.0315
k__Bacteria;p__Proteobacteria;c__Gammaproteobacteria;o__Pseudomonadales;gamIII;gamIII-A;Acin	1	0	1	5	0.0672877	0.0334
k__Bacteria;p__Verrucomicrobia;c__[Pedosphaerae];o__[Pedosphaerales];f__Ellin515	0	1	1	6	0.431675	0.0001
k__Bacteria;p__Proteobacteria;c__Deltaproteobacteria;o__Desulfuromonadales;f__Geobacteraceae;g__Geobacter	0	1	1	6	0.412975	0.0001
k__Bacteria;p__Proteobacteria;c__Deltaproteobacteria	0	1	1	6	0.412385	0.0001
k__Bacteria;p__Proteobacteria;c__Deltaproteobacteria;o__Desulfuromonadales;f__Geobacteraceae	0	1	1	6	0.410273	0.0001
k__Bacteria;p__Proteobacteria;c__Deltaproteobacteria;o__Desulfuromonadales	0	1	1	6	0.410273	0.0001
k__Bacteria;p__Proteobacteria;c__Betaproteobacteria;o__Burkholderiales;f__Comamonadaceae	0	1	1	6	0.379676	0.0001
k__Bacteria;p__Proteobacteria;c__Gammaproteobacteria;o__Methylococcales;f__Crenotrichaceae;g__Crenothrix	0	1	1	6	0.345497	0.0001
k__Bacteria;p__Proteobacteria;c__Gammaproteobacteria;o__Methylococcales;f__Crenotrichaceae	0	1	1	6	0.345497	0.0001
k__Bacteria;p__Firmicutes	0	1	1	6	0.34347	0.0001
k__Bacteria;p__Verrucomicrobia;c__[Pedosphaerae];o__[Pedosphaerales]	0	1	1	6	0.331857	0.0001
k__Bacteria;p__Verrucomicrobia;c__[Pedosphaerae]	0	1	1	6	0.331625	0.0001
k__Bacteria;p__Firmicutes;c__Clostridia	0	1	1	6	0.331153	0.0001
k__Bacteria;p__Firmicutes;c__Clostridia;o__Clostridiales	0	1	1	6	0.329844	0.0001
k__Bacteria;p__Lentisphaerae;c__[Lentisphaeria];o__Victivallales;f__Victivallaceae	0	1	1	6	0.328179	0.0001
k__Bacteria;p__Lentisphaerae;c__[Lentisphaeria];o__Victivallales	0	1	1	6	0.328179	0.0001
k__Bacteria;p__Lentisphaerae;c__[Lentisphaeria]	0	1	1	6	0.328045	0.0001
k__Bacteria;p__Lentisphaerae	0	1	1	6	0.328045	0.0001
k__Bacteria;p__Proteobacteria;c__Betaproteobacteria;o__Burkholderiales;betI;betI-B;Rhodo	0	1	1	6	0.267056	0.0001
k__Bacteria;p__Proteobacteria;c__Betaproteobacteria;o__Burkholderiales;betI;betI-B;Rhodo1	0	1	1	6	0.267056	0.0001
k__Bacteria;p__Proteobacteria;c__Betaproteobacteria;o__Burkholderiales;betI;betI-B	0	1	1	6	0.267056	0.0001
k__Bacteria;p__Bacteroidetes;c__Bacteroidia;o__Bacteroidales;f__Porphyromonadaceae;g__Paludibacter	0	1	1	6	0.26336	0.0001
k__Bacteria;p__Bacteroidetes;c__Bacteroidia;o__Bacteroidales;f__Porphyromonadaceae	0	1	1	6	0.26154	0.0001
k__Bacteria;p__Verrucomicrobia;c__Verruco-5;o__LD1-PB3	0	1	1	6	0.260661	0.0001
k__Bacteria;p__Proteobacteria;c__Alphaproteobacteria;o__Rhizobiales;f__Hyphomicrobiaceae	0	1	1	6	0.25781	0.0001
k__Bacteria;p__Proteobacteria;c__Alphaproteobacteria;o__Rhizobiales;f__Hyphomicrobiaceae;g__Rhodoplanes	0	1	1	6	0.254226	0.0001
k__Bacteria;p__Armatimonadetes;c__SJA-176	0	1	1	6	0.251444	0.0001
k__Bacteria;p__Proteobacteria;c__Deltaproteobacteria;o__Desulfovibrionales;f__Desulfovibrionaceae;g__Desulfovibrio	0	1	1	6	0.237177	0.0001
k__Bacteria;p__Proteobacteria;c__Deltaproteobacteria;o__Desulfovibrionales;f__Desulfovibrionaceae	0	1	1	6	0.234106	0.0001
k__Bacteria;p__Proteobacteria;c__Deltaproteobacteria;o__Desulfovibrionales	0	1	1	6	0.234106	0.0001
k__Bacteria;p__OD1	0	1	1	6	0.22064	0.0001
k__Bacteria;p__Proteobacteria;c__Betaproteobacteria;o__Burkholderiales;f__Alcaligenaceae	0	1	1	6	0.220509	0.0001
k__Bacteria;p__Cyanobacteria;c__Chloroplast;o__Chlorophyta	0	1	1	6	0.220174	0.0001
k__Bacteria;p__Spirochaetes;c__[Leptospirae];o__[Leptospirales]	0	1	1	6	0.213338	0.0001
k__Bacteria;p__Spirochaetes;c__[Leptospirae]	0	1	1	6	0.213338	0.0001
k__Bacteria;p__Armatimonadetes;c__SJA-176;o__GAB-B06	0	1	1	6	0.207279	0.0001
k__Bacteria;p__Proteobacteria;c__Deltaproteobacteria;o__Desulfovibrionales;f__Desulfovibrionaceae;g__Desulfovibrio;s__mexicanus1	0	1	1	6	0.195845	0.0001
k__Bacteria;p__Proteobacteria;c__Gammaproteobacteria	0	1	1	6	0.146757	0.0001
k__Bacteria;p__Armatimonadetes;c__Armatimonadia	0	1	1	6	0.130011	0.0001
k__Bacteria;p__Proteobacteria;c__Betaproteobacteria;o__Burkholderiales;betI;betI-A;Lhab-A2.2	0	1	1	6	0.0949026	0.0011
k__Bacteria;p__Cyanobacteria;c__Chloroplast	0	1	1	6	0.104196	0.0019
k__Bacteria;p__Proteobacteria;c__Alphaproteobacteria;o__Rickettsiales;alfV;alfV-A;LD12	0	1	1	6	0.0836489	0.0137
k__Bacteria;p__Proteobacteria;c__Alphaproteobacteria;o__Rickettsiales;alfV;alfV-A;LD121	0	1	1	6	0.0836489	0.0137
k__Bacteria;p__Proteobacteria;c__Alphaproteobacteria;o__Rickettsiales;alfV;alfV-A	0	1	1	6	0.0836489	0.0137
k__Bacteria;p__Proteobacteria;c__Alphaproteobacteria;o__Rickettsiales;alfV	0	1	1	6	0.0836489	0.0137
k__Bacteria;p__Bacteroidetes;c__Flavobacteriia;o__Flavobacteriales	0	1	1	6	0.0746628	0.0286
k__Bacteria;p__Bacteroidetes;c__Flavobacteriia	0	1	1	6	0.0746628	0.0286
k__Bacteria;p__Bacteroidetes	0	1	1	6	0.0618916	0.0927
k__Bacteria;p__Chlamydiae;c__Chlamydiia;o__Chlamydiales;f__Parachlamydiaceae	0	1	1	6	0.0395639	0.3765
k__Bacteria;p__Proteobacteria;c__Betaproteobacteria;o__Burkholderiales;f__Oxalobacteraceae;g__Janthinobacterium	0	1	1	6	0.0371197	0.4214
